# Supplementary material for: Performance of a prestressed efficiently prefabricated beam-column connection
Source: PLoS One. 2022 Jul 18;17(7):e0270978. doi: 10.1371/journal.pone.0270978 (PMC9292129; doi:10.1371/journal.pone.0270978)
Supplement: S1 File — (XLSX) [file pone.0270978.s001.xlsx]

## Sheet: Skeleton curve
SJ-1		SJ-2		SJ-3		SJ-4		SJ-5
Displacement(mm)	Load(kN)	Displacement(mm)	Load(kN)	Displacement(mm)	Load(kN)	Displacement(mm)	Load(kN)	Displacement(mm)	Load(kN)
-76.88	-88.24	-61.7	-73.6	-78.72	-100.99	-79.6	-87.39	-64.33	-81.74
-60.08	-83.66	-48.32	-70.02	-60.03	-89.07	-59.66	-97.69	-65.69	-76.91
-40.65	-88.96	-32.65	-76.53	-40.17	-92.19	-39.66	-85.3	-31.78	-76.15
-21.84	-74.17	-16.08	-61.65	-19.28	-72.94	-20.79	-67.08	-16.07	-58.4
-16	-61.54	-15.17	-61	-14.15	-61	-16.54	-61.75	-15.01	-50.04
-5.99	-41.75	-6.46	-42.7	-4.61	-42.7	-8.16	-43.2	-9.34	-45.62
-2.72	-30.48	-3.42	-30.5	-2.71	-30.5	-5.26	-30.12	-5.39	-28.54
1.6	25.62	2.26	30.5	1.84	30.5	2.79	29.72	3.12	29.28
2.56	34.34	3.39	42.7	2.96	42.7	5.4	41.33	6.31	40.38
4.55	53.83	5.58	61	4.2	61	7.91	56.26	8.47	59.38
19.91	143.54	16.06	124.927	20.31	156.48	20.97	154.53	9.91	68.91
39.91	174.63	32.02	151.921	39.51	211.94	37.04	165.19	29.73	131.37
60.14	171.29	46.64	153.813	59.34	217.95	60.19	163.08	28.55	151.63
72.95	163.01	62.97	147.04	80.05	233.99	80.08	185.35	65.43	171.08

## Sheet: Stiffness degradation
SJ-1		SJ-2		SJ-3		SJ-4		SJ-5
Displacement(mm)	Load(kN)	Displacement(mm)	Load(kN)	Displacement(mm)	Load(kN)	Displacement(mm)	Load(kN)	Displacement(mm)	Load(kN)
1.6	12.9861	2.26	10.7394	1.84	13.4066	2.79	7.43354	3.12	6.79436
2.56	8.89942	3.39	8.67005	2.96	11.2814	5.4	6.23378	6.31	5.49521
4.55	5.61411	5.58	5.87952	4.2	6.6485	7.91	4.82658	8.47	4.66014
19.91	5.21461	16.06	5.80513	20.31	5.7949	20.97	5.30675	9.91	4.90031
39.91	3.27197	32.02	3.53257	39.51	3.81689	37.04	3.26584	29.73	3.37376
60.14	2.1207	46.64	2.35713	59.34	2.572	60.19	2.1758	28.55	2.42508
72.95	1.6769	62.97	1.76979	80.05	2.10984	80.08	1.70804	65.43	1.94837

## Sheet: Cumulative energy consumption
Cycle	SJ-1	SJ-2	SJ-3	SJ-4	SJ-5
	Energy	Energy	Energy	Energy	Energy
0.5Py	23.9232	48.0473	46.753	57.832	59.2806
0.7Py	23.9232	88.5241	53.8935	98.6167	110.539
Py	209.799	217.22	165.424	207.274	367.321
1Δy	1250.23	755.075	1451.35	1030.74	278.419
2Δy	3850.91	2508.54	3857.87	3838.15	1358.63
3Δy	5367.18	3669.4	6640.44	5600.66	3195.24
4Δy	8286.92	4879.61	10341	8145.77	5628.93

## Sheet: Energy dissipation coefficient
Cycle	SJ-1	SJ-2	SJ-3	SJ-4	SJ-5
	E	E	E	E	E
0.5Py	0.38984	0.55469	0.6738	0.47924	0.48356
0.7Py	0.13924	0.42095	0.33346	0.3426	0.32469
Py	0.34518	0.34323	0.29557	0.2827	0.58582
1Δy	0.55842	0.50378	0.63317	0.44476	0.34789
2Δy	0.72757	0.68137	0.63888	0.80789	0.43079
3Δy	0.70033	0.69515	0.72652	0.71602	0.67601
4Δy	0.88747	0.70718	0.77516	0.74735	0.68692

## Sheet: Data verification
-My
Specimen	Fyt	Myt	as'	as	h0	Ls	Lp	θ×1000	xc	εe	εc	εp	εcs	εs	Te	Tc	Tp	C	Cs	Me	Ms	Mc	Ml	Myc	Fyt	Myt	Myc/Myt	Error(%)
SJ-1	160.753	273.28	45	45	555	3.06306	176.245	2.58333	119	0.00563167	0.00492496	0.000203297	0.00174426	0.00108466	251.2	251.2	223.283	478.38	247.303	64.056	38.936	124.538	63.0624	290.593	160.753	273.28	1.06335	0.0633512
SJ-2	141.865	241.17	45	45	555	3.06306	141.045	2.27	120	0.00493725	0.00539154	0.000177652	0.0019313	0.00120706	160.8	251.2	345.61	482.4	275.21	41.004	38.936	125.424	70.1785	275.543	141.865	241.17	1.14252	0.142524
SJ-3	206.4	350.88	45	45	555	3.06306	220.245	3.35	133	0.0070685	0.00489773	0.000243239	0.00202297	0.00133851	392.8	251.2	195.84	534.66	305.18	100.164	38.936	136.695	77.8209	353.616	206.4	350.88	1.0078	0.00779657
SJ-4	156.229	265.59	45	45	555	3.06306	176.245	3.3	120	0.0071775	0	0.000258261	0.00224687	0.00140429	251.2	0	551.379	482.4	320.179	64.056	0	125.424	81.6457	271.126	156.229	265.59	1.02084	0.020843
SJ-5	131.729	223.94	45	45	555	3.06306	176.245	2.33	105	0.0052425	0.00462708	0.000197543	0.00138812	0.000793214	251.2	160.8	190.953	422.1	180.853	64.056	24.924	111.856	46.1174	246.954	131.729	223.94	1.10277	0.102768
My
Specimen	Fyt	Myt	as'	as	h0	Ls	Lp	θ×1000	xc	εe'	εc'	εp'	εcs'	Ce	Cc	Tp	C	0.5Ce	Me	Ms	Mc	Myc	Fyt	Myt	Myc/Myt	Error(%)
SJ-1	37.2235	63.28	45	45	555	3.06306	176.245	0.37	110	0.00012025	7.34772e-05	3.05652e-05	0.000230928	251.2	9.22874	365.807	123.835	32.028	64.056	1.43045	32.0389	62.6364	37.2235	63.28	0.98983	-0.0101702
SJ-2	33.7529	57.38	45	45	555	3.06306	141.045	0.35	110	0.00011375	8.68517e-05	2.8913e-05	0.000272962	160.8	10.9086	296.268	146.376	20.502	41.004	1.69083	36.7708	55.582	33.7529	57.38	0.968665	-0.0313347
SJ-3	44.9529	76.42	45	45	555	3.06306	220.245	0.41	110	0.00013325	6.51547e-05	3.38696e-05	0.000204772	392.8	8.18343	494.426	109.809	50.082	100.164	1.26843	28.9233	77.7369	44.9529	76.42	1.01723	0.0172326
SJ-4	25.7824	43.83	45	45	555	3.06306	176.245	0.3	102	8.55e-05	0	2.58261e-05	0.000173622	251.2	0	337.533	86.3335	32.028	64.056	0	23.4156	55.4436	25.7824	43.83	1.26497	0.264968
SJ-5	43.4588	73.88	45	45	555	3.06306	176.245	0.5	96	0.0001275	0.000139011	4.43478e-05	0.000272348	251.2	11.1765	367.482	127.459	32.028	64.056	1.73236	32.8224	63.1181	43.4588	73.88	0.854332	-0.145668
-Mu
Specimen	x	C	Te	Cl	Tp	Mc	Me	Ml	Muc	Fut	Mut	Muc/Mut	Error(%)
SJ-1	93	330.98	251.2	456	535.78	78.707	64.056	116.28	259.043	168.894	287.12	0.902212	-0.0977882
SJ-2	95	341.7	160.8	456	636.9	80.9829	41.004	116.28	238.267	154.02	261.834	0.909992	-0.0900078
SJ-3	98	357.78	392.8	456	420.98	84.3645	100.164	116.28	300.809	219.54	373.218	0.805986	-0.194014
SJ-4	100	368.5	251.2	456	573.3	86.5975	64.056	116.28	266.933	185.353	315.1	0.847139	-0.152861
SJ-5	98	357.78	251.2	456	562.58	84.3645	64.056	116.28	264.701	171.082	290.84	0.910124	-0.0898758
Mu
Specimen	x	C	Ce	Tp	Mc	Me	Muc	Fut	Mut	Muc/Mut	Error(%)
SJ-1	85	288.1	251.2	539.3	69.4321	64.056	133.488	87.3529	148.5	0.89891	-0.10109
SJ-2	90	314.9	160.8	475.7	75.2611	41.004	116.265	76.8118	130.58	0.890374	-0.109626
SJ-3	85	288.1	392.8	680.9	69.4321	100.164	169.596	100.112	170.19	0.99651	-0.00348963
SJ-4	80	261.3	251.2	512.5	63.4959	64.056	127.552	87.3882	148.56	0.858588	-0.141412
SJ-5	80	261.3	251.2	512.5	63.4959	64.056	127.552	78.8824	134.1	0.95117	-0.04883
